# Supplementary material for: Epidemiologically characteristics of human brucellosis and antimicrobial susceptibility pattern of Brucella melitensis in Hinggan League of the Inner Mongolia Autonomous Region, China
Source: Infect Dis Poverty. 2020 Jun 29;9:79. doi: 10.1186/s40249-020-00697-0 (PMC7325291; doi:10.1186/s40249-020-00697-0)
Supplement: Supplementary file 1 — Additional file 1: Table S1. Table representing strain identification codes (Key), GT (MLVA-16), MLVA-8, MLVA-11, biovars, host, regions, and year of isolation for 54 B. melitensis isolates. [file 40249_2020_697_MOESM1_ESM.xlsx]

## Sheet: Sheet1
Table 1. Table representing strain identification codes (Key), GT(MLVA-16), MLVA-8, MLVA-11, biovars, host, regions, and year of isolation for 54 B. melitensis isolates.
Key	GT	Panel1	MLVA11	bru06	bru08	bru11	bru12	bru42	bru43	bru45	bru55	bru18	bru19	bru21	bru04	bru07	bru09	bru16	bru30	Species	Host	Location	Year
XAMBs001	11	42	116	1	5	3	13	2	2	3	2	4	41	8	7	4	3	7	5	B. melitensis bv.1	Human	Jalaid Qi	2019-05-01
XAMBs002	32	N2	CN2	1	5	3	13	2	1	3	2	4	41	8	6	4	3	4	7	B. melitensis bv.3	Human	Jalaid Qi	2019-07-03
XAMBs003	31	42	116	1	5	3	13	2	2	3	2	4	41	8	5	4	3	6	7	B. melitensis bv.3	Human	Ulanhot Shi	2019
XAMBs004	9	42	116	1	5	3	13	2	2	3	2	4	41	8	9	4	3	4	5	B. melitensis bv.3	Human	Jalaid Qi	2019-05-27
XAMBs005	10	42	116	1	5	3	13	2	2	3	2	4	41	8	7	4	3	4	5	B. melitensis bv.3	Human	Jalaid Qi	2019-06-04
XAMBs006	36	N1	CN1	1	5	3	13	2	3	3	2	4	41	8	7	4	3	3	6	B. melitensis bv.3	Human	Horqin Youyi Zhongqi	2019-03-14
XAMBs007	2	42	116	1	5	3	13	2	2	3	2	4	41	8	4	4	3	7	5	B. melitensis bv.1	Human	Horqin Youyi Zhongqi	2019-03-08
XAMBs008	19	42	116	1	5	3	13	2	2	3	2	4	41	8	4	4	3	4	6	B. melitensis bv.3	Human	Horqin Youyi Qianqi	2019-03-04
XAMBs009	28	42	116	1	5	3	13	2	2	3	2	4	41	8	6	4	3	7	7	B. melitensis bv.3	Human	Horqin Youyi Zhongqi	2019-03-14
XAMBs010	25	42	116	1	5	3	13	2	2	3	2	4	41	8	6	4	3	5	6	B. melitensis bv.3	Human	Horqin Youyi Qianqi	2019-03-05
XAMBs011	25	42	116	1	5	3	13	2	2	3	2	4	41	8	6	4	3	5	6	B. melitensis bv.3	Human	Unknown	Unknown
XAMBs012	2	42	116	1	5	3	13	2	2	3	2	4	41	8	4	4	3	7	5	B. melitensis bv.1	Human	Horqin Youyi Qianqi	2019-03-04
XAMBs013	17	42	116	1	5	3	13	2	2	3	2	4	41	8	6	4	3	5	5	B. melitensis bv.3	Human	Horqin Youyi Zhongqi	2019-03-07
XAMBs014	29	42	116	1	5	3	13	2	2	3	2	4	41	8	6	4	3	8	7	B. melitensis bv.3	Human	Horqin Youyi Zhongqi	2019-03-06
XAMBs015	14	42	116	1	5	3	13	2	2	3	2	4	41	8	5	4	3	5	5	B. melitensis bv.3	Human	Horqin Youyi Qianqi	2019-03-05
XAMBs016	19	42	116	1	5	3	13	2	2	3	2	4	41	8	4	4	3	4	6	B. melitensis bv.3	Human	Horqin Youyi Qianqi	2019-03-04
XAMBs017	18	42	116	1	5	3	13	2	2	3	2	4	41	8	8	4	3	5	5	B. melitensis bv.1	Human	Horqin Youyi Qianqi	2019
XAMBs018	7	42	116	1	5	3	13	2	2	3	2	4	41	8	5	4	3	4	5	B. melitensis bv.3	Human	Tuquan Xian	2018-08-30
XAMBs019	22	42	116	1	5	3	13	2	2	3	2	4	41	8	7	4	3	5	6	B. melitensis bv.3	Human	Horqin Youyi Qianqi	2018-09-13
XAMBs020	26	42	116	1	5	3	13	2	2	3	2	4	41	8	6	4	3	6	6	B. melitensis bv.3	Human	Horqin Youyi Qianqi	2018-09-17
XAMBs021	3	42	116	1	5	3	13	2	2	3	2	4	41	8	4	4	3	3	5	B. melitensis bv.3	Human	Tuquan Xian	2018-08-30
XAMBs022	4	42	116	1	5	3	13	2	2	3	2	4	41	8	4	4	3	4	5	B. melitensis bv.3	Human	Tuquan Xian	2018-08-24
XAMBs023	1	42	116	1	5	3	13	2	2	3	2	4	41	8	4	4	3	6	5	B. melitensis bv.3	Human	Tuquan Xian	2018-08-31
XAMBs024	16	42	116	1	5	3	13	2	2	3	2	4	41	8	6	4	3	3	5	B. melitensis bv.3	Human	Horqin Youyi Zhongqi	2018-07-12
XAMBs025	10	42	116	1	5	3	13	2	2	3	2	4	41	8	7	4	3	4	5	B. melitensis bv.1	Human	Horqin Youyi Zhongqi	2018-07-12
XAMBs026	12	42	116	1	5	3	13	2	2	3	2	4	41	8	7	4	3	10	5	B. melitensis bv.3	Human	Tuquan Xian	2018-08-31
XAMBs027	10	42	116	1	5	3	13	2	2	3	2	4	41	8	7	4	3	4	5	B. melitensis bv.3	Human	Horqin Youyi Zhongqi	2018-07-16
XAMBs028	37	42	116	1	5	3	13	2	2	3	2	4	41	8	9	4	3	8	8	B. melitensis bv.3	Human	Tuquan Xian	2018-08-23
XAMBs029	10	42	116	1	5	3	13	2	2	3	2	4	41	8	7	4	3	4	5	B. melitensis bv.3	Human	Ulanhot Shi	2018-07-24
XAMBs030	34	42	116	1	5	3	13	2	2	3	2	4	41	8	5	4	3	3	4	B. melitensis bv.1	Human	Horqin Youyi Zhongqi	2018-07-12
XAMBs031	17	42	116	1	5	3	13	2	2	3	2	4	41	8	6	4	3	5	5	B. melitensis bv.3	Human	Unknown	2018-07-31
XAMBs032	6	N1	CN1	1	5	3	13	2	3	3	2	4	41	8	4	4	3	7	5	B. melitensis bv.1	Human	Jalaid Qi	2018-06-29
XAMBs033	13	42	116	1	5	3	13	2	2	3	2	4	41	8	5	4	3	5	6	B. melitensis bv.3	Human	Horqin Youyi Qianqi	2018-05-31
XAMBs034	7	42	116	1	5	3	13	2	2	3	2	4	41	8	5	4	3	4	5	B. melitensis bv.1	Human	Horqin Youyi Zhongqi	2018-06-05
XAMBs035	20	42	116	1	5	3	13	2	2	3	2	4	41	8	5	4	3	4	6	B. melitensis bv.3	Human	Horqin Youyi Zhongqi	2018-06-13
XAMBs036	1	42	116	1	5	3	13	2	2	3	2	4	41	8	4	4	3	6	5	B. melitensis bv.3	Human	Horqin Youyi Qianqi	2018-06-04
XAMBs037	13	42	116	1	5	3	13	2	2	3	2	4	41	8	5	4	3	5	6	B. melitensis bv.3	Human	Horqin Youyi Zhongqi	2018-06-11
XAMBs038	7	42	116	1	5	3	13	2	2	3	2	4	41	8	5	4	3	4	5	B. melitensis bv.3	Human	Horqin Youyi Zhongqi	2018-06-11
XAMBs040	5	42	116	1	5	3	13	2	2	3	2	4	41	8	4	4	3	5	5	B. melitensis bv.3	Human	Tuquan Xian	2018-08-31
XAMBs041	8	42	116	1	5	3	13	2	2	3	2	4	41	8	5	4	3	6	5	B. melitensis bv.1	Human	Tuquan Xian	2019-12-24
XAMBs042	30	42	116	1	5	3	13	2	2	3	2	4	41	8	6	4	3	6	7	B. melitensis bv.1	Human	Horqin Youyi Zhongqi	2018-07-03
XAMBs043	17	42	116	1	5	3	13	2	2	3	2	4	41	8	6	4	3	5	5	B. melitensis bv.3	Human	Horqin Youyi Zhongqi	2018-12-28
XAMBs044	33	N2	CN2	1	5	3	13	2	1	3	2	4	41	8	6	4	3	4	6	B. melitensis bv.3	Human	Tuquan Xian	2018-12-19
XAMBs045	14	42	116	1	5	3	13	2	2	3	2	4	41	8	5	4	3	5	5	B. melitensis bv.3	Human	Tuquan Xian	2018-12-20
XAMBs046	30	42	116	1	5	3	13	2	2	3	2	4	41	8	6	4	3	6	7	B. melitensis bv.3	Human	Tuquan Xian	2018-08-27
XAMBs047	24	42	116	1	5	3	13	2	2	3	2	4	41	8	7	4	3	6	6	B. melitensis bv.3	Human	Tuquan Xian	2018-09-05
XAMBs048	16	42	116	1	5	3	13	2	2	3	2	4	41	8	6	4	3	3	5	B. melitensis bv.3	Human	Tuquan Xian	2018-08-27
XAMBs049	1	42	116	1	5	3	13	2	2	3	2	4	41	8	4	4	3	6	5	B. melitensis bv.3	Human	Horqin Youyi Zhongqi	2018-06-12
XAMBs050	21	42	116	1	5	3	13	2	2	3	2	4	41	8	5	4	3	7	6	B. melitensis bv.3	Human	Unknown	2018-10-17
XAMBs051	34	42	116	1	5	3	13	2	2	3	2	4	41	8	5	4	3	3	4	B. melitensis bv.3	Human	Horqin Youyi Zhongqi	2018-07-12
XAMBs053	23	42	116	1	5	3	13	2	2	3	2	4	41	8	7	4	3	7	6	B. melitensis bv.1	Human	Unknown	Unknown
XAMBs054	35	N1	CN1	1	5	3	13	2	3	3	2	4	41	8	5	4	3	3	5	B. melitensis bv.1	Human	Unknown	Unknown
XAMBs055	15	N3	CN3	1	5	3	13	2	2	4	2	4	41	8	5	4	3	5	5	B. melitensis bv.1	Human	Ulanhot Shi	2019-08-12
XAMBs056	27	42	116	1	5	3	13	2	2	3	2	4	41	8	7	4	4	5	5	B. melitensis bv.3	Human	Ulanhot Shi	2019-08-13
